# Supplementary material for: Systematic Analysis of the Maize CAD Gene Family and Identification of an Elite Drought-Tolerant Haplotype of ZmCAD6
Source: Plants (Basel). 2026 Jan 13;15(2):241. doi: 10.3390/plants15020241 (PMC12845355; doi:10.3390/plants15020241)
Supplement: Supplementary file 1 [file plants-15-00241-s001.zip › Table S1.xlsx]

## Sheet: Sheet1
gene	ID		Sequences	Product length
ZmCAD1	Zm00001eb070170	F	GGACCATCACAAAGGGGGGCTACT	184
		R	AGCCCAATGACTCCCAGCGACTTC
ZmCAD2	Zm00001eb071040	F	TGTCAGCGGTGATGCTAACCAGAT	186
		R	CCCCCAGTAACCAAAGAGAAGGCA
ZmCAD3	Zm00001eb088800	F	CTGCACTTCATCAACAACGACTGG	228
		R	CCAGAAGACGCCGTTGTAGGTGAG
ZmCAD4	Zm00001eb234730	F	TCTCCCCCTACTCCTACACCCTCA	138
		R	CAGGGACCATAGGATACTTTGAAGCC
ZmCAD5	Zm00001eb312060	F	CGATGGTGCAGTACGCGCTCAAC	103
		R	ATGCCGAACGCCTTCCCAAACTT
ZmCAD6	Zm00001eb312070	F	TCACCTCTCCCCTTACCACTTCTCAC	282
		R	CAGTAGCTCTCGTACCCCTTGCTG
ZmCAD7	Zm00001eb312080	F	GGGTTCCTAAAGACGACGATGTCA	210
		R	AGGACCCCACGAAGTAGCCCA
ZmCAD8	Zm00001eb374100	F	TGGCATTGATACAGATGGAACTGTCA	102
		R	GCCAAAGGGTAGCCATCGGGTA
ZmCAD9	Zm00001eb413850	F	CCCATGAAGTACCACGGCCTGAAC	207
		R	CTTCATTTCTTCGGCGTCCTTGCT
ZmUBQ		F	AAAACCATAACCCTGGAGGTTGAGA	204
		R	TTACTGACCACCACGGAGACGG
