# Supplementary material for: Systematic Analysis of the Maize CAD Gene Family and Identification of an Elite Drought-Tolerant Haplotype of ZmCAD6
Source: Plants (Basel). 2026 Jan 13;15(2):241. doi: 10.3390/plants15020241 (PMC12845355; doi:10.3390/plants15020241)
Supplement: Supplementary file 1 [file plants-15-00241-s001.zip › Table S2.xlsx]

## Sheet: Sheet1
Branch-by-branch results
	branch	▴tested	p-value	sites	rates	ω distribution	ω plot
	Node1	No			1	8.258e+14 (100.00%)
						Mean = 8.258e+14, CoV = 0.000
	Node13	No			1	1.073 (100.00%)
						Mean = 1.073, CoV = 0.000
	Node3	No			1	2.921e+14 (100.00%)
						Mean = 2.921e+14, CoV = 0.000
	Node4	No			1	1.488e+15 (100.00%)
						Mean = 1.488e+15, CoV = 0.000
	Node5	No			2	0.01691 (47.267%) 126.6 (52.733%)	=DISPIMG("ID_B65FE9D6958648B78AC7162CDF637307",1)
						Mean = 66.78, CoV = 0.9465
	ZMCAD7	Yes	0.016	0	1	3.542e+15 (100.00%)
						Mean = 3.542e+15, CoV = 0.000
	ZMCAD5	Yes	0.2	0	1	4.597 (100.00%)
						Mean = 4.597, CoV = 0.000
	ZMCAD1	Yes	1	0	1	6.022e+12 (100.00%)
						Mean = 6.022e+12, CoV = 0.000
	ZMCAD3	Yes	1	0	1	1.000e+10 (100.00%)
						Mean = 1.000e+10, CoV = 0.000
	ZMCAD4	Yes	1	0	1	5.087e-15 (100.00%)
						Mean = 5.087e-15, CoV = 0.000
	ZMCAD9	Yes	0.148	0	2	0.01522 (66.808%) 148.0 (33.192%)	=DISPIMG("ID_A670745C1DF24626A945A02F0F2EBA89",1)
						Mean = 49.15, CoV = 1.418
	ZMCAD2	Yes	1	0	2	0.000 (21.611%) 0.1144 (78.389%)	=DISPIMG("ID_EE04868BE5A34584956E4F741C284E16",1)
						Mean = 0.08971, CoV = 0.5251
	ZMCAD6	Yes	1	0	2	0.3786 (86.487%) 22.59 (13.513%)	=DISPIMG("ID_4B4ECED8984E4017B79DA213C4EABB0E",1)
						Mean = 3.381, CoV = 2.247
	ZMCAD8	Yes	1	0	2	0.000 (86.618%) 0.8619 (13.382%)	=DISPIMG("ID_04A01E4E41FF4FEA9D3FA7E584BBFB4A",1)
						Mean = 0.1153, CoV = 2.544
	Based on the likelihood ratio test, there are 1 branches with evidence of episodic diversifying selection in this dataset (p≤0.05000).
	Figure 1.Phylogenetic branch of the ZmCAD gene family
	Figure 1. Empirical Bayes Factors for ω>1 at a particular branch and site (only tested branches with 2 or more rate classes are included).
