# Supplementary material for: Systematic Analysis of the Maize CAD Gene Family and Identification of an Elite Drought-Tolerant Haplotype of ZmCAD6
Source: Plants (Basel). 2026 Jan 13;15(2):241. doi: 10.3390/plants15020241 (PMC12845355; doi:10.3390/plants15020241)
Supplement: Supplementary file 1 [file plants-15-00241-s001.zip › Table S3.xlsx]

## Sheet: Sheet1
motif_1	LSPYSFSRRVTGDDDVTIKVLYCGICHTDLHVIKNEWGNAKYPVVPGHEI
motif_2	LGGLGHVAVKFGKAFGMKVTVISTSPGKREEAJERLGADAFVVSSDAEQM
motif_3	GGIRDTQEMLBFAAEHGITADIEVVKMDYVNEALERLEKNDVRYRFVIDI
motif_4	TKGGYSDALVVHZRFVVRVPDGLPLDRAAPLLCAGVTVYSPMKHHGLNEP
motif_5	GVVTEVGKNVTKFKVGDTVGVGYFVBSCRSCESCSKGYENYCPKIVFTYN
motif_6	TLDGIIDTVSADHPJDPYLALLKPGGKMVLVGLPSKPLEJP
motif_7	AVGWAARDASG
motif_8	FSLITGGKTLAGS
motif_9	GKHLGVVG
motif_10	REQVQAPEEQ
