# Supplementary material for: Systematic Analysis of the Maize CAD Gene Family and Identification of an Elite Drought-Tolerant Haplotype of ZmCAD6
Source: Plants (Basel). 2026 Jan 13;15(2):241. doi: 10.3390/plants15020241 (PMC12845355; doi:10.3390/plants15020241)
Supplement: Supplementary file 1 [file plants-15-00241-s001.zip › Table S4.xlsx]

## Sheet: Sheet1
>TaCAD-2A
MEVTPKHTQAVSGWAAMEPSGEVVPFAFKRRENGVDDVTIKVHYCGMCHTDLHFINNDWGITMYPLVPGHEITGVVTRVGANVSGFRPGDRVGVGCIAASCLDCDHCRRSEENYCDKVALTYNGIFWDGSVTYGGYSSMLVAHKRFLVRIPDALPLDAAAPLLCAGITVYSPMKQHGMLLGEPGRRLGVVGLGGLGHVAVKFGKAFGLKVTVISTSPAKEREARESLKADDFVLSTDERQMQAMARSLDYVIDTVSAQHSLGPILELLKVNGKLVLVAAPDKPVELPSFPLIFGKRTVSGSMTGGMKETQEMMDLCGEHGITADIELVSTDGINDALARLARNDVRYRFVVDVAGTGSRL
>TaCAD-3A
MEVTPKHTQAVSGWAAMEPSGEVVPFAFKRRENGVDDVTIKVHYCGMCHTDLHFINNDWGITMYPLVPGHEITGVVTRVGANVSGFRPGDRVGVGCIAASCLDCDHCRRSEENYCDKVALTYNGIFWDGSVTYGGYSSMLVAHKRFLVRIPDALPLDAAAPLLCAGITVYSPMKQHGMLLGEPGRRLGVVGLGGLGHVAVKFGKAFGLKVTVISTSPAKEREARESLKADDFVLSTDERQMQAMARSLDYVIDTVSAQHSLGPILELLKVNGKLVLVAAPDKPVELPSFPLIFGKRTVSGSMTGGMKETQEMMDLCGEHGITADIELVSTDGINDALARLARNDVRYRFVVDVAGTGSRL
>TaCAD-4A
MEVTPNHTQEVSGWAAMDESGEIVPFNFKRRENGVDDVTIKVLYCGMCHTDLHFAKNHWGITTYPVVPGHEITGVVTKVGANVSGFRPGDRVGVGCLACSCLDCEQCDSSQENYCDKLGLTYNSVYWDGSVTYGGYSSMYVAHKRFVVRVPDSLPLDAAAPLLCAGITVYTPMKKHGMLRAAGKRLGVVGLGGLGHVAVKFGKAFGLHVTVISTSPAKEQEARENLKADDFIISTDDKQMQAMARKLDYVIDTVPAAHSLGPILELLKVGGALALVAAPDGPLELPSFPLIFGNKTISGSITGGMNDHQEMMDLCGEHNITCDIELVSNDGINGALARLARNDVRYRFVIDIAGGDSRF
>TaCAD-6A
MEVTPNHTQEVSGWAAMDESGEIVPFNFKRRENGVDDVTIKVLYCGMCHTDLHFAKNHWGITTYPVVPGHEITGVVTKVGANVSGFRPGDRVGVGCLACSCLDCEQCDSSQENYCDKLGLTYNSVYWDGSVTYGGYSSMYVAHKRFVVRVPDSLPLDAAAPLLCAGITVYTPMKKHGMLRAAGKRLGVVGLGGLGHVAVKFGKAFGLHVTVISTSPAKEQEARENLKADDFIISTDDKQMQAMARKLDYVIDTVPAAHSLGPILELLKVGGALALVAAPDGPLELPSFPLIFGNKTISGSITGGMNDHQEMMDLCGEHNITCDIELVSNDGINGALARLARNDVRYRFVIDIAGGDSRF
>TaCAD-2B
MEVTPNHTQAVSGWAAMEPSGKVMPFAFKRRENGVDDVTIKVHYCGMCHTDLHFINNDWGITMYPLVPGHEITGVVTRVGANVSGFRPGDRVGVGCIAASCLDCDHCRRSEENYCDKVALTYNGIFWDGSVTYGGYSSMLVAHKRFLVRIPDALQLDVAAPLLCAGITVYSPMKQHGMLHAGRRLGVVGLGGLGHVAVKFGKAFGLKVTVISTSPAKEREARESLKADDFVLSTDERQMQGMARSLDYVIDTVSAQHSLGPILELLKVNGKLVLVAAPDKPVELPSFPLIFGKRTVSGSMTGGMKELDAGDDGPVRGARHHRRH
>TaCAD-3B
MQQSQQPARAASTTDTKNLSESHAHGAARTFLAMEVTPNHTQAVSGWAAMEPSGKVVPFAFKRRENGVDDVTIKVHYCGMCHTDLHFINNDWGITMYPVVPGHEITGVVTRVGANVSGFRPGDRVGVGCIAASCLDCDHCRRSEENYCDKAALTYNGIFWDGSVTYGGYSNMLVAHKRFLVRIPDALPLDAAAPLLCAGITVYSPMKQHGMLLGEPGRRLGVVGLGGLGHVAVKFGKAFGLKVTVISTSPAKEREARESLKADDFVLSTDERQMQAMGRSLDYVIDTVSAQHSLGPILELLKVNGKLVLVAAPDKPVELPSFPLIFGKRTVSGSMTGGMKETQEMMDLCGEHGITADIELVSTDGINDALARLARNDVRYRFVVDVAGTGSSL
>TaCAD-4B
MVPFNFKRRENGVDDVTIKVLYCGMCHTDLHFAKNHWGITQYPVVPGHEITGVVTKVGSDVSWFRPGDRVGVGCLACSCLDCEQCDSSQENYCDKLGLTYNGVFWDGSITYGGYSSMYVAHKRFVVRVPDSLPLDAAAPLLCAGITVYTPMKKHGMLLQGAAGRRLGVVGLGGLGHIAVKFGKAFGLHVTVISTSPAKEQEARENLKADDFVISTDDKQMQAMARKLDYVIDTVPAAHSLGPILELLKVGGALALVAAPDGPLELPSFPLIFGNKTISGSIKGGMNDHQ
>TaCAD-5B
MEVTPNKHTQQVSGWAAMDESGKMVPFNFKRRENGVDDVTIKVLYCGMCHTDLHFAKNHWGITQYPVVPGHEITGVVTKVGANVSGFKPGDRVGVGCLACSCLDCEQCDSSQENYCDKMGLTYNSVYWDGSITYGGYSSMYVAHKRFVVRVPDGLPLDAAAPLLCAGITVYTPMKKHGMLRAAGRRLGVVGLGGLGHIAVKFGKAFGLHVTVISTSPAKEQEARGNLKADDFIISTDDKQMQAMARKLDYVIDTVPAAHSLGPILELLKVGGALALVAAPDGPLELPSFPLIFGNKTISGSITGGMNDHQEMMDLCGEHNITCDIELVSNDGINDAFARLARNDVRYRFVIDIAGADSRI
>TaCAD-6B
MAPTATTTTAAAEQQQHPRKAVGLAAHDASGHLSPIRIPRRNTGDDDVAIKVLYCGICHSDLHTIKNDWKNAIYPVVPGHEIAGVVKEVGKNVAGFAAGDRVGVGCMVNACRACESCEDGAENYCARVVLTYNSRDRDGAVTRGGYSDLVVADARFVVRFPDALPLDAAAPLLCAGATVYAPMRRHGLGAPGSHVGVIGLGGLGHVAVKFARAFGAAKVTVISTSPGKREEALERLGADAFVLSTDAAEMKAAAGTMHGIVNTASAAASLHPYLALLKPHGKMILLGIPDKPLQVSAFALIGGGKTIAGSCMASISETQEMLDFAAEHGVAADVEVIGAGEVNAAMERLAKGYVRFYSEPLR
>TaCAD-2D
MEVTPNHTQAVSGWAAMEPSGEVVPFAFKRRENGVDDVTIKVHYCGMCHTDLHFINNDWGITMYPLVPGHEITGVVTRVGANVSGFRPGDRVGVGCIAASCLDCDHCRRSEENYCDKVALTYNGIFWDGSVTYGGYSSMLVAHKRFLVRIPDALPLDAAAPLLCAGITVYSPMKQHGMLQAGRRLGVVGLGGLGHVAVKFGKAFGLKVTVISTSPAKEREARESLKADDFVLSTDEKQMQAMARSLDYVIDTVSAQHSLGPILELLKVNGKLVLVAAPDKPVELPSFPLIFGKRTVSGSMTGGMKETQEMMDLCGEHGITADIELVSTDGINDALARLARNDVRYRFVVDVAGSGSRL
>TaCAD-3D
MEVTPNHTQEVSGWAAMDESGKMVPFNFKRRENGVDDVTIKVLYCGMCHTDLHFAKNHWGITTYPVVPGHEITGVVTKVGANVSGFRPGDRVGVGCLACSCLDCEQCDISQENYCDKMGLTYNSVYWDGSITYGGYSSMYVAHKRFVVRVPDSLPLDAAAPLLCAGITVYTPMKKHGMLRAAGRRLGVVGLGGLGHIAVKFGKAFGLHVTVISTSPAKEQEARENLKADDFIISTDDKQMQAMARKLDYVIDTVPAAHSLGPILELLKVGGALALVAAPDGPLELPSFPLIFGNKTISGSITGGMNDHQEMMDLCGEHNITCDIEIVSNDGINNALARLARNDVRYRFVIDIVGGDSRF
>TaCAD-6D
MAPTATTTTTGEQQQHPRKAVGLAAHDASGHLSPIRILRRSTGDDDVAIKVLYCGICHSDLHTIKNDWKNAIYPVVPGHEIAGVVTEVGKNVAGFAAGDRVGVGCMVNACRACESCEEGAENYCARVVLTYNSRDRDGTVTRGGYSDMVVADARFVVRFPDALPLDAAAPLLCAGATVYAPMRRHALGAPGSHVGVIGLGGLGHVAVKFARAFGAGKVTVISTSPAKREEALERLGADAFVLSTDAAEMKAAAGTMHGIVNTASAAASLHPYLALLKPHGKMILLGIPDKPLQVSAFALIGGGKTLAGSCMASISETQEMLDFAAEHGVAADVEVIGAGEVNAAMERLAKGDVRYRFVIDVGNTLKAD
>TaCAD-8B
MAAASESGNCSAWAAKDPSGVLSPHSFNRRTVRHDDVSLRITHCGVCYADVIWTKNRHNDSVYPLVPGHEIAGVVTEVGSDVKGFKLGDHVAVGTYVNSCRDCDNCNSFLENHCSKFVFTFNGVDTDGTVTKGGYSSHIVVHERYCYKIPDGYPLEKAAPLVCAGITVYSPMMRHNMNQPGKSLGVIGLGGLGHMAVKFGKAFGLKVTVLSTSESKRDEAISLLGADNFVVSSDKTQMESLKNSLDFIVDTASGDHPFDPYLALLKVRGLMALVGFPGEIRVHPATLNLGARTLSGSVTGGTKDTQEMINFCAANKIYPDIEVIKIDYINEALERLVNRDVRYRFVIDIESSLK
>TaCAD-9A
MSHHFHLRTSVLPLSSFPGELGARFSPANKPRHPASSVGVAAASPSRTLRHHMAKAVAKEVGAQEAAEGSAALGWAARDASGVLSPFDFSRRAQKDDDVTIKVLYCGICHTDLYTIKNEWGTAMYPVVPGHEILGVVTSVGAGVSKFKAGDTVGVGYFVGSCRSCECCGNGYENYCSGMVLTSNGIDPEHGGAVTQGGFSDVMLVNEDYVVRVPDGLPLDKAAPLLCAGVTVYSPMMRFGLNAPGKHLGVVGLGGLGHVAVKFGKAFGMRVTVISTSPGKREEALERLGADEFLVSRDPEQMQAAVGTMDGILDTVSAWHPISPLFALMKPMGQMVFVGGPTKPLELPAYAIVPGGKGIAGNCVGGIRDCQAMLEFAAKHGITAEVEVIKMDYVNTALE…
>TaCAD-10A
MEKGTPALGWAARDDSGLLSPYSFSRRVQKDEDVTIKVLFCGICHTDLHIAKNEWGNALYPVVPGHEIVGVVTDVGPGVKSFKAGDTVGVGYFLDSCRSCHTCSKGYENYCPTIVLTSNGVDYDGATTQGGFSDVLVVNQDYVLRVPENLSLAGAAPLLCAGVTMYSPMMQYGLNAPGKHLGVVGLGGLGHMAVKFGKAFGMTVTVISSSPRKREEALERLGADAFLVSQDAEQMKAAAGTMDGIIDTVSAGHPLVPLLELLKPMGQMVVVGAPSEPLALPAYAIIGGGKRVAGNGVGSVSSCQAMLDFAGKHGITADVEVVKMDYVNTAIERLERNNVRYRFVIDVAGSQLGASA
>TaCAD-11A
MAKGTPATGWAAKDPSGVLSPYSFSRRSSSSVQYSSPVPIMPLCFLRRSDELPYVMHDSRALKDDDVTIKVLFCGICHTDLHIAKNEWGNALYPVVPGHEIVGVVTDAGPGVKNFKAGDTVGVGYFVDSCRSCVSCGSGHENHCPTLVLTSNAVDYDGATTQGGFSDVLVVDQGYVVRVPEGLPLDGAAPLLCAGVTVYSPMMEFGLNAPGKHLGVVGLGGLGHMAVKFGKAFGMTVTVISSSPSKREEAVERLGADAFLVSQDPEQMKAAAGTMDGIIDTVSAGHPIVPLLELLKPRGQLVVVGAPSTPLELPAYAIIGGGKRVAGNLVGSIGSCQAMLDFAGKHGITADVEVVKMDYVNTAVERLERNDVRYRFVIDVAGSQLGAAA
>TaCAD-9B
MEKGTPALGWAARDESGLLSPYSFSRRVQKDDDVTIKVLFCGICHTDLHIAKNEWGNALYPIVPGHEIVGVVTDVGPGVESFKAGDTVGVGYFIDSCRSCDTCSKGYENYCSTLVLTSNGVDYDGATTQGGFSDVLVVNQDYVLRVPESLSLAGAAPLLCAGVTVYSPMMQYGLNAPGKHLGVVGLGGLGHMAVKFGKAFRMTVTVISSSPRKREEALERLGADAFLVSQDAEQMKAAAGTMDGIIDTVSAGHPLVPLLELLKPMGQMVVVGAPSEPLALPAYAIIGGGKRVAGNGVGSVSSCQAMLDFAGKHGITADVEVVKMDYVNTAVERLERNDVRYRFVIDVAGSQLNAAA
>TaCAD-10B
MSHHFHLSSSVLPLSFFPGELGARFSPAEPRHLASSVGVAAASPSRALRPHMAKAVAKEVGAQEAAQGSAALGWAARDASGVLSPFDFSRRAQKDDDVTIKVLYCGICHTDLYTIKNEWGTAMYPVVPGHEILGVVTSVGSGVSKFKAGDTVGVGYFVGSCRSCESCGNGYENYCSSMVLTSNGIDPEHGGAVTQGGFSDVMLVNEDYVVRVPDGLPLDKAAPLLCAGVTVYSPMMRFGLNAPGKHLGVVGLGGLGHVAVKFGKAFGMRVTVISTSPGKREEALERLGADEFLVSRDPEQMQAAVGTMDGILDTVSAWHPISPLFALMKPMGQMVFVGGPTKPLELPAYAIVPGGKGIAGNCVGGMRDCQAMLEFAAKHGITAEVEVIKMDYVNTALER…
>TaCAD-11B
MAKGMPAIGWAARDTSGVLSPYSFSRRALKDDDVTIKVLFCGICHTDLHIAKNEWGNALYPVVPGHEIVGVVTEVGPGVKNFKAGDAVGVGYFVDSCRSCVSCGSGHENHCPTLVLTSNAVDYDGATTQGGFSNVLVVDQGYVVRVPEGLPLDGAAPLLCAGVTVYSPMMEFGLNAPGKHLGVVGLGGLGHMAVKFGKAFGMTVTVISSSPRKREEAVERLGADAFLVSQDPEQMKAAAGTMDGIIDTVSAGHPIVPLLELLKPRGQLVVVGAPSTPLELPAYAIIGGGKRVAGNLVGSIGSCQAMLDFAGKHGITADVEVVKMDYVNTAVERLERNDVRYRFVIDVAGSQLGAAA
>TaCAD-9D
MEKGTPAIGWAARDDSGLLSPYSFSRRVPKDDDVTIKVLFCGICHTDLHIAKNEWGNALYPIVPGHEIVGIVTDVGPGVKSFKAGDTVGVGYFLDSCRSCDTCSKGYENYCPTLVLTSNGVDYDGATTQGGFSDVLVVNQDYVLRVPESLSLAGAAPLLCAGVTVYSPMMQYGLNAPGKHLGVVGLGGLGHMAVKFGKAFGMTVTVISSSPRKREEALERLGADAFLVSRDAEQMKAAAGTMDGIIDTVSAGHPLVPLLELLKPMGQMVVVGAPSEPLALPAYAIIGGGKRVAGNGVGSVSSCQAMLDFAGKHGITADVEVVKMDYVNTAVERLEKNDVRYRFVIDVAGSQLDAAA
>TaCAD-10D
MSHHFHLSSSVLPLSFFPGELGARFSPAEPRPLASSGGVAVASSSRALRPHMAKAVAKEAGAQEAAQGSAALGWAARDASGVLSPFDFSRRAQKDDDVTIKVLYCGICHTDLYTIKNEWGTAMYPVVPGHEILGVVTSVGSGVSKFKAGDTVGVGYFVGSCRSCECCGNGYENYCSGMVLTSNGIDPEHGGAVTQGGFSDVMLVNEDYVVRVPDGLPLDKAAPLLCAGVTVYSPMMRFGLNAPGKHLGVVGLGGLGHVAVKFGKAFGMRVTVISTSPGKREEALERLGADEFLVSRDAEQMQAAAGTMDGILDTVSAWHPISPLFALMKPMGQMVFVGGPTKPLELPAYAIVPGGKGIAGNCVGGIRDCQAMLEFAAKHGITAEVEVIKMDYVNTALER…
>TaCAD-11D
MAKGMPAVGWAARDTSGVLSPYSFSRRALKDDDVTIKVLFCGLCHTDLHIAKNEWGNALYPVVPGHEIVGVVTDVGPGVKNFKAGDTVGVGYFIDSCRSCVSCGSGHENHCPTLVLTSNAVDYDGATTQGGFSDVLVVDQGYVVRVPEGLPLDGAAPLLCAGVTVYSPMMEFGLNAPGKHLGVVGLGGLGHMAVKFGKAFGMTVTVISSSPRKREEAVERLGADAFLVSQDSEQMKAAAGTMDGIIDTVSAGHPIVPLLELLKPRGQLVVVGAPSTPLELPAYAIIGGGKRVAGNLVGSVASCQAMLDFAGKHGITADVEVVKMDYVNTAVERLERNDVRYRFVIDVAGSQLGAAA
>TaCAD-1A
MGSVDASETTVTGWAARDATGHLSPYTYTLRKTGPEDVVLKVKYCGICHTDIHQVKNDLGASKYPMVPGHEVVGEVVEVGPEVSKFRAGDVVGVGVIVGCCRDCRPCKANVEQYCNKKIWSYNDVYTDGKPTQGGFASAMVVDQKFVVKIPAGLAPEQAAPLLCAGVTVYSPLKHFGLMTPGLRGGILGLGGVGHMGVKVAKSMGHHVTVISSSNKKRAEAMDDLGADAYLVSSDADQMAAAADSLDYIIDTVPAKHPLEPYLALLKMDGKLVLMGVIAEPLSFVSPMVMLGRKTITGSFIGSMDETEEVLQFCVDKGLTSQIEVVKMDYVNQAFERLERNDVRYRFVVDVGGSNIEDAA
>TaCAD-14A
MAPTAAEQHTRKAVGLAARDASGHLTPLAITRRSTGDDDVVIKILYCGICHSDLHSIKNEWKNAKYPMIPGHEIAGEVTEVGKNVTKFKTGDRVGVGCMVNSCQSCESCNKGFENHCPGIIPTYNTVDLDGTITYGGYSGMVVVHERFVVRFPDTIPLDKGAPLLCAGITVYSPMKYHGLNVPGMHLGVLGLGGLGHVAVKFGKAFGMKVTVISSSPGKKQEALERLGADAFVVSKDAEEMKAAMSTMDGIINTVSANIPMAPLLGLLKPNGKMIMVGLPEKPMEIPPFALVATNKTLAGSCIGGMRDTQEMLDLAAKHDVTADIEVIDVEYVNTAMERLAKADVRYRFVIDIGNTLDKAAAAAE
>TaCAD-15A
MAPTAAEQHTRKAVGLAARDASGHLSPLAITRRILYCGICHSDLHGIKNDWKNAKYPMVPGHEIAGEVNEVGKNVTKFKTGDRVGVGCMVNSCQSCESCNKGFENLCPGIIPTYNLVDLDGTITYGGYSSMVVVHERFVVRFPDTIPLDKGAPLLCAGITVYSPMKYHGLNVPGMHLGVLGLGGLGHVAVKFDKAFGMKVTVISSSPGKKQEALERLGADAFIVSKNDKEMKAAMSTMDGIINTVSANIPMAPFLGLLKPNGKMIMVGLPEKPMEISPFALVATNKTLAGSLIGGMRDTQEMLDLAAKHGVTADIEVIGAEYVNTAMERLAKADVRYRFVVDIGNTLDKAAAAAAE
>TaCAD-1B
MGSVDASETTVTGWAARDATGHLSPYTYTLRKTGPEDVVLKVKYCGICHTDVHQVKNDLGASKYPMVPGHEVVGEVVEVGPEVSKFRAGDVVGVGVIVGCCRDCRPCKANVEQYCNKKIWSYNDVYTDGKPTQGGFASAMVVDQKFVVKIPAGLAPEQAAPLLCAGVTVYSPLKHFGLMTPGLRGGILGLGGVGHMGVKVAKSMGHHVTVISSSNKKRAEAMDDLGADAYLVSSDADQMAAAADSLDYIIDTVPVKHPLEPYLALLKMDGKLVLMGVIAEPLSFVSPMVMLGRKTITGSFIGSMDETEEVLQFCVDKGLTSQIEVVKMDYVNQAFERLERNDVRYRFVVDVGGSNIEDAA
>TaCAD-13B
MAPTAAEQHTRKAVGLAARDASGHLSPLAITRRSTGDDDVVIKILYCGICHSDLHSIKNEWKNARYPMIPGHEIAGEVTEVGKNVTKFKAGDRVGVGCMVNSCQSCESCNKGFENHCPGIIPTYNTVELDGTITYGGYSGMVVVHERFVVRFPDTIPLDKGAPLLCAGITVYSPMKYHGLNVPGMHLGILGLGGLGHVAVKFGKAFGMKVTVISSSPGKKEEALERLGADAFVVSKDAEEMKAAMSTMDGIINTVSANIPMAPLLGLLKPNGKMIMVGLPEKPMEISPFALVAMNKTLAGSCIGGMKDTQEMLDLAAKHDVTADIEVIGAEYVNTAMERLAKADVRYRFVIDIGNTLDKAAATASE
>TaCAD-14B
MAPTAAEQHTRKVVGLAARDASGHLSPLAITRRSTGDDDVVIKILYCGICHSDLHSIKNDWKNAKYPMVPGHEITGEVNEVGKNVTKFRIGDRVGVGCMVNSCQSCESCNKGFENLCPGIIPTYNLVDLDGTITYGGYSSMVVVHERFVVRFPDTIPLDKGAPLLCAGITVYSPMKYHGLNVPGMHLGVLGLGGLGHVAVKFGKAFGMKVTVISSSPGKKQEALERLGANAFIVIKNDKEMKAAMSSMDGIINTVSANIPMAPLLGLLKPNGKMIMVGLPEKPMEISPFALVATNKTLAGSLIGGMRDTQEMLDLAAKHCVTADIEVIGTEYVNTAMERLAKADVRYRFVIDIGNTLDKTAAATTE
>TaCAD-15B
MAPTAAEQHTRKAVGLAARDASGHLSPVAITRRSTGDDDVVIKILYCGICHSDLHSIKNEWKNARYPMIPGHEIAGEVTEVGKNVTKFKAGDRVGVGVMVNSCQSCESCNKGFENHCPGIIPTYNTVDLDGTITYGGYSGMVVVHERFVVRFPDTIPLDKGAPLLCAGITVYSPMKYHGLNAPGMHLGVLGLGGLGHVAVKFGKAFGMKVTVISSSSGKKQEALERLGADAFVVSKDADEMKAAMSTMDGIINTVSANIPMAPLLGLLKPNGKMIMVGLPEKPMEISPFSLVALNKTLAGSCIGGMRDTQEMLDLAAKHAVTADIEVISAEYVNTAMERLAKADVRYRFVIDIGNTLDKAAASSE
>TaCAD-1D
MGSVDASETTVTGWAARDATGHLSPYRYTLRKTGPEDVVLKVKYCGICHTDVHQVKNDLGASKYPMVPGHEVVGEVVEVGPEVSKFRAGDVVGVGVIVGCCRDCRPCKANVEQYCNKKIWSYNDVYTDGKPTQGGFASAMVVDQKFVVKIPAGLAPEQAAPLLCAGVTVYSPLKHFGLMTPGLRGGILGLGGVGHMGVKVAKSMGHHVTVISSSNKKRAEAMDDLGADAYLVSSDTDQMAAAADSLDYIIDTVPAKHPLEPYLALLKMDGKLVLMGVIAEPLSFVSPMVMLGRKTITGSFIGSMDETEEVLQFCVDKGLTSQIEVVKMDYVNQAFERLERNDVRYRFVVDVGGSNIEDAA
>TaCAD-13D
MAPTAAEQHTRKAVGLAARDASGHLSPLAITRRSTGDDDVVIKILYCGICHSDLHSIKNEWKNARYPMIPGHEIAGEVTEVGKNVTKFKAGDRVGVGVMVNSCQSCESCNEGFENHCPGIIPTYNTVDLDGTITYGGYSGMVVVHERFVVRFPDTIPLDKGAPLLCAGITVYSPMKYHGLNVPGMHLGVLGLGGLGHVAVKFGKAFGMKVTVISSSPGKKQEALERLGADAFVISKDADEMKATMSTMDGIINTVSANIPMAPLLGLLKPNGKMIMVGLPEKSMEIPPFALVAVNKTLAGSCIGGMRDTQEMLDLAAKHDVTADIEVIGAEYVNTAMERLAKADVRYRFVIDIGNTLDKAAAASE
>TaCAD-14D
MAPTAAEQHTRKAVGLAARDASGHLSPLAITRRGTGDDDVVIKILYCGICHSDLHSIKNEWKNGRYPMVPGHEIAGEVAEVGKNVTKFKTGDRVGVGCMVNSCQSCESCNKGFENHCPGIIPTYNLVDLDGTITYGGYSSMVVVHERFVVRFPDTIPLDKGAPLLCAGITVYSPMKYHGLNVPGMHLGVLGLGGLGHVAVKFGKAFGMKVTVISSSPGKKQEALERLGADAFIVSKSADEMKAAMSSMDGIINTVSANIPMAPLLRLLKPNGKMILVGLPEKPMEISPFALVAANKNLAGSCIGGMRDTQEMLDLAAKHDVTADIEVIGAEYVNTAMERLAKADVRYRFVIDIGNTLDKAAAAAVAAE
>TaCAD-15D
MAPTAAEQHTRKAVGLAARDASGHLSPLAITRRSTGDDDVVIKILYCGICHSDLHSIKNDWKSAKYPMVPGHEITGEVNEVGKNVTKFKTGDRVGVGCMVNSCQSCESCNKGFENLCLGIIPTYNLVDLDGTITYGGYSSMVVVHERFVVRFPDTIPLEKGAPLLCAGITVYSPMKYHGLNIPGMHLGVLGLGGLGHVAVKFGKAFGMKVTVISSSPGKKQEALERLGADAFIVSKNDEEMKAAMSTMDGIINTVSANIPMAPLLGLLKPNGKMIMVGLPEKSMEIPPFALVATNKTLAGSLIGGMRDTQEMLDLAAKHNVTADIEVIGAEYVNTAMERLAKADVRYRFVIDIGNTLDKAAATTTE
>TaCAD-16A
MAQESKPALGWAARDASGLLSPYSFSRRAQKEDDVTIKVLFCGICHTDLHVAKNEWGNAMYPVVPGHEIVGVVTGVGRGVRSFKAGDTVGVGSFIGSCRACESCAKGYENNCPALLLTCNGVDYDGATTQGGFADVLVVNQDYVLRVPEGLPPAGAAPLLCAGVTVYSPMVQYGLNAPGMRLGVVGLGGLGHMAVKFGKAFGITVTVISSSPRKRSEAVERLGVDAFLVSHDAEEMKAAAGTMDGIVDTVSAGHPLLPLLELLKPMGQMVLVGVPTEPMVLPASAIVTGGKRLAGSGVGSVRDCQAMLDFAGEHGIAADVEVVKMEYVNTAMERLERNDVRYRFVIDVAGSIGCAAV
>TaCAD-12A
MAPTATAAEQSQQHTKKAVGLAALDASGHLSPLAITRRSTGDDDVVIKILYCGICHSDLHSIKNDWKNAKYPMIPGHEIAGEVTEVGKNVTKFKAGDRVGVGCMVNSCQSCESCDKGFENHCPGMIFTYNSVDRDGTRTHGGYSSMVVVHERFVVRFPDAMPLDKGAPLLCAGITVYSPMKYHGLNAPGMHLGVLGLGGLGHVAVKFGKAFGMKVTVISSSPGKKQEALERLGADAFVVSKDADEMKATMSTMDGIINTVSANVPMAPLFGLLKPNGKMIMVGLPEKPIEVPPFALVARNKTLAGSCIGGMRDTQEMLDLAAKHGVTADIEVIGAEYVNTAMERLAKADVRYRFVIDIANTLDKAAAATTE
>TaCAD-18A
MAPTAAEQSQQHTRKAVGLAARDVSGHLAPLAITRRSTGDDDVVIKILYCGICHSDLHSIKNDWKDATYPVIPGHEIAGEVTEAGKNVTRFKAGDRVGVGCMVNSCQSCESCDKGFENHCPGMIFTYNRVDRDGTLTYGGYSSMVVVHERFVVRFPDAMPLDKGAPLLCAGITVYTPMKYHGLNAPGMHLGVLGLGGLGHVAVKFGKAFGMKVTVISSSPGKKQEALERLGADGFVVSKNADEMKAAMSTMDGIINTVSANIPMAPLFGLLKPNGKMVMVGLPEKPIEVPPFALVAKNKTLAGSFIGGMRDTQEMLDLAAKHGVTADIEVIGAEYVNTAMERLAKADVRYRFVIDIGNTLDKAAAAAK
>TaCAD-12B
MAPTATATAAAADQSQQHTKKAVGLAALDASGHLSPLAITRRSTGDDDVVIKILYCGICHSDLHSIKNDWKNAKYPMIPGHEIAGEVTEAGQNVTKFKAGDRVGVGCMVNSCQSCESCDKGFENHCPGMIFTYNSVDRDGTLTYGGYSSMVVVQERFVVRFPDAMPLDKGAPLLCAGITVYSPMKYHGLNVPGMHLGVLGLGGLGHVAVKFGKAFGMKVTVISSSPGKKREALERLGADAFVVSKDADEMKAAMSTMDGIINTVSANIPMAPLFGLLKPNGKMVMVGLPEKPIEVPPFALVARNKTLAGSCIGGMRDTQEMLDLAAKHGVTADIEVIGAEYVNTAMERLAKADVRYRFVIDIANTLDKAAAAATTTE
>TaCAD-18B
MAPTAAEQSQQHTRKAVGLAARDASGHLAPLAITRRSTGDDDVQIKILYCGICHSDLHSIKNDWKDATYPVIPGHEIAGEVTEAGKNVTRFKAGDRVGVGCMVNSCQSCESCDKGFENHCPGMIFTYNRVDRDGTFTYGGYSSMVVVHERFVVRFPDAMPLDKGAPLLCAGITVYSPMKYHGLNAPGMHLGVLGLGGLGHVAVKFGKAFGMKVTVISSSPGKKQEALERLGADAFVVSKNADEMKAAMSTMDGIINTVSANIPMAPLFGLLKPNGKMVMVGLPEKPVEVPPFALVAKNKTLAGSFIGGMRDTQEMLDLAAKHSVTADIEVISAEYVNTAMERLAKADVRYRFVIDIGNTLDKAAAAAAAK
>TaCAD-16D
MAQESKPALGWAARDASGLLSPYSFSRRVQKEDDVTIRVLFCGICHTDLHVAKNEWGNAMYPIVPGHEIVGVVTGVGRGVRGFKAGDRVGVGSFVGSCRACESCVKGYENNCPALLLTCNGVDCDGATTQGGFADVLVVNQDYVLRVPEGLPPAGAAPLLCAGVTVYSPMVQYGLNAPGMLLGVVGLGGLGHMAVKFGKAFGMTVTVISSSPRKRAEAVERLGADNFLVRHDAEEMKAAAGTMDGIIDTVSAGHQLLPLLELLKPMGQMVLVGVPTEPMVLPASAIVTGGKRLAGSGVGSVRDCQAMLDFAGEHGIAADVEVVKMEYVNTAMERLERNDVRYRFVIDVAGSIGCAAV
>TaCAD-17D
MAQEGKPALGRAARDASGLLSPYSFSRRVQKEDDVTIKVLFCGICHTDLHVAKNEWGNAMYPIVPGHEIVGVVTGVGRGVRSFKAGETVGVGSFVGSCRACESCGKGYENYCPALLLTCNGVDYDGATTQGGFADVLVVNQDYVLRVPEGLPPAGAAPLLCAGVTVYSPMVQYGLDAPGMRLGVVGLGGLGHMAVKFGKAFG
>TaCAD-12D
MAPTATATAAEQSQQHTKKAVGLAALDASGHLSPLAITRRSTGDDDVVIKILYCGICHSDLHSIKNDWKNAKYPMIPGHEIAGEVTEAGKNVTKFKAGDRVGVGCMVNSCQSCESCDKGFENHCPGMIFTYNSVDRDGTLTYGGYSSMVVVHERFVVRFPDAMPLDKGAPLLCAGITVYSPMKYHGLNVPGMHLGVLGLGGLGHVAVKFGKAFGMKVTVISSSPGKKQEALERLGADAFVVSKDADEMKAAMSTMDGIINTVSANIPMAPLFGLLKPNGKMIMVGLPEKPIEVPPFALVASKFTSPISLATGRNHAIAGILRVTDTHIVRVAECTGNKTLAGSCIGGMRDTQEMLDLAAKHGVTADIEVIGAEYVNTAMERLAKADVRYRFVIDIANTL…
>TaCAD-18D
MAPTAAEQSQQHTRKAVGLAARDVSGHLAPLAITRRSTGDDDVVIKILYCGICHSDLHSIKNDWKDATYPVIPGHEIAGEVTEAGKNVTRFKAGDRVGVGCMVNSCQSCESCDKGFENHCPGMIFTYNRVDRDGTVTYGGYSSMVVVHERFMVRFPDAMPLDKGAPLLCAGITVYSPMKYHGLNAPGMHLGVLGLGGLGHVAVKFGKAFGMKVTVISSSPGKKQEALERLGADAFVVSKNADEMKAAMSTMDGIINTVSANIPMAPLFGLLKPNGKMVMVGLPEKPVEVPPFALVAKNKTLAGSFIGGMRDTQEMLDLAAKHGVTADIEVISAEYVNTAMERLAKADVRYRFVIDIGNTLDKAAAAAE
>TaCAD-7A
MAAECESCNCSAWAANDPSGVLSPHSFNRRAVRHDDVSLRITHCGVCFADVQWTRNLHHDSVYPLVPGHEIAGVVTEVGSDVMDFKLGDHVAVGTYINSCRDCDNCNSLLENHCSNFVFTFNGVDTDGTVTKGGYSSHIVVHERYCYKIPDGYPLEKAAPLACAGITVYTPMIRHNMNQPGKSLGVIGLGGLGHMAVKFGKAFGLNVTVLSTSESKRDEAINLLGADNFVVSSDKNQMESLKNSLDFIVDTASGDHPFDPYLALLKVRGVIALVGFPGEIRVHPASLNLGARTLSGSVVGGTKDTQEMINFCAVNKIYPNVEVIKIDYINEALERLVNRDVKYRFVIDIESSFK
>TaCAD-8A
MAAESQTETGNCSAWAAKDPSGILSPHSFNRRTVRHDDVSLRITHCGVCYADVIWTKNRHNDSVYPLVPGHEIAGVVTEVGSDVKGFKLGDHVAVGTYVNSCRDCDNCNSFLENHCSKFVFTFNGVDTDGAVTKGGYSTHIVVHERYCYKIPDGYPLEKAAPLVCAGITVYTPMTRHNMNQPGKSLGVIGLGGLGHMAVKFGKAFGLKVTVLSTSESKRDEAISVLGADNFVVSSDKKQMESLKNSLDFIVDTASGDHPFDPYLALLKVGGVMALVGFPGEIRVHPATLNLGARTLSGSVTGGTKDTQEMMNFCAANKIYPEIEVIKIDYVNEALERLVNRDVRYRFVIDIEGSFK
>TaCAD-7B
MAAESESCNCSAWAANDPSGVLSPHSFNRRAARHDDVSLRITHCGVCYADVQWTRNLHHDSVYPLVPGHEIAGVVTEVGSDVKGFKLGDHVAVGTYINSCRDCDNCNSLLENHCSNFVFTFNGVDTDGTVTKGGYSTHIVVHERYCYKIPDGYPLEKAAPLACAGITVYTPMIRHNMNQPGKSLGVIGLGGLGHMAVKFGKAFGLNVTVLSTSESKRDEAINLLGADNFVVSSDKNQMESLKNSLDFIVDTASGDHPFDPYLALLKVRGVMALVGFPGEIRVHPATLNLGARTLSGSVVGGTKDTQEMINFCAANKIYPDIEIIKIDYINEALERLVNRDVKYRFVIDIESSFK
>TaCAD-7D
MLFFAVLLPGMAAESESCNCSAWAANDPSGVLSPHSFNRRAVRHDDVSLRITHCGVCYADVQWTRNLHHDSVYPLVPGHEIAGVVTEVGSDVKGFKPGDHVAVGTYINSCRDCDNCNNLLENHCSNFVFTFNGVDTDGTVTKGGYSTHIVVHERYCYKIPDGYPLDKAAPLACAGITVYTPMIRHNMNQPGKSLGVIGLGGLGHMAVKFGKAFGLNVTVLSTSESKRDEAINLLGADNFVVSSDKNQMEFLKNSLDFIVDTASGDHPFDPYLALLKVRGTMALVGFPGEIRVHPATLNLGARTLSGSVVGGTKDTQEMINFCAANRIYPNVEVIKIDYINEALERLVNRDVKYRFVIDIESSFK
>TaCAD-8D
MNRRSTVDAALSWLRHCCLLNLIYLVICILVNWSKCLAYKRNGSCYKLHNLITPFWLTICCFLQFSCLAGMAAESQTESGNCSAWAAKDPSGVLSPHSFNRRTVRHDDVSLRITHCGVCYADVIWTKNRHNDSVYPLVPGHEIAGVVTEVGSDVKGFKLGDHVAVGTYVNSCRDCDNCNSFLENHCSKFVFTFNGVDTDGTVTKGGYSSHIVVHERYCYKIPDGYPLEKAAPLVCAGITVYTPMMRHNMKQPGKSLGVVGLGGLGHMAVKFGKAFGLKVTVLSTSESKRDEAISLLGADNFVVSSDIRQMESLKNSLDFIVDTASGDHPFDPYLALLKVGGIMALVGFPGEIRVHPATLNLGARTLSGSVTGGTKDTQEMINFCTANKIYPDIELIKID…
>SbCAD4
MDMEQGCKTAHGWAARDASGHLSPYSFSARIQGDADVTIKVLFCGICHTDLHVIKNEWGNAMYPVVPGHEVVGVVTDVGHGVTKFKAGDTVGVGYFVDSCRTCESCSTGHENYCPDLVLTSNGVDHHHHGATTKGGFSDVLVVSQDFVVRVPESLPLDGAAPLLCAGVTVYSPMAQYALNEPGKHLGVVGLGGLGHMAVKFAKAFGMTVTVISSSPGKRDEALGRLGADAFLVSHDAAQMKAAAATLDGIIDTVSAGHQIVPLLALLKPMGQMVVVGAPSTPLELPAYAIITGGKRVAGNGVGSVADCQAMLDFAGEHGVTADIEVVQMDYVNTAIERLEKNDVRYRFVIDVAGSKMEETVA
>SbCAD2
MGSLASERKVVGWAARDATGHLSPYTYTLRNTGPEDVVVKVLYCGICHTDIHQAKNHLGASKYPMVPGHEVVGEVVEVGPEVSKYGVGDVVGVGVIVGCCRECSPCKANVEQYCNKKIWSYNDVYTDGRPTQGGFASTMVVDQKFVVKIPAGLAPEQAAPLLCAGVTVYSPLKAFGLTAPGLRGGIVGLGGVGHMGVKVAKAMGHHVTVISSSSKKRAEAMDHLGADAYLVSTDAAAMAAAADSLDYIIDTVPVHHPLEPYLSLLRLDGKHVLLGVIGEPLSFVSPMVMLGRKAITGSFIGSIDETAEVLQFCVDKGLTSQIEVVKMGYVNEALERLERNDVRYRFVVDVAGSNVEEDAADAPSN
>SbCAD4-2
MAAESENSNCNAWAARDPSGVLSPYSFNRRAVQSNDVALKIIYCGVCYADVAWTRNVLNDSKYPLVPGHEIAGVVTQVGADVKGFKVGDHVGVGTYVNSCRDCENCNSSLENHCPKAVYTFNGIDTDGTVTMGGYSTHIVVHARYCFQIPDGYPLAKAAPLLCAGITVYTPMMRHNMNQPGKSLGVIGLGGLGHMAVKFGKAFGLKVTVFSTSESKRDEAINLLGADNFVISSDTQQMESLKNSLHFIVDTASGDHPFDPFLSLLKAGGVMTVVGSPSEIKMQPASLILGARTLSGSLVGGTKDIQEMVNFCAANKIYPKIEVIRIDYINEALARLVNRDVKYRFVIDIENSFK
>SbCAD4-3
MAAESEHGNCNAWAARDPSGVLSPYSFNRRPVQSSDVALKILYCGVCYADVVWTRNMHHDSKYPVVPGHEIAGVVTQVGADVKGFKVGDHVGVGTYVNSCRDCENCNSSLENHCPKGVYTFNGIDTDGTVTKGGYSTHIVVHERYCFQIPDGYPLAKAAPLLCAGITVYTPMMRHNMNQPGKSLGVIGLGGLGHMAVKFGKAFGLKVTVLSTSESKRHEAISLLGADNFVISSDTQQMESLRNSLHFIVDTASGDHPFDPYLSLLMVGGVMAIVGFPSEIKMHPASLNLGARTLSGSVTGGTKDIQEMVNFCAANKISPEIEIIKIDYINEALTRLVNRDVKYRFVIDIENSFK
>SbCAD4-5
MAGSGNIALDSHSSMVEQEEAGEDGANEASKIQAPASAGLGRWILGVASSSCNFLYTDKYGSVQMAAESENGNCNAWAARDPSGVLSPYKFNRRAVQSSDVALKIIYCGVCYADVGWTRNMLNDSKYPLVPGHEIAGVVTQVGADVKAFKVGDHVGVGTYVNSCRDCENCNSSLENHCPERVFTFNGIDTDGTVTKGGYSTHIVVHERYCFKIPDGYPLAKAAPLLCAGITVYTPMMQHNMNQPGKSLGVIGLGGLGHMAVKFGKAFGLKVTVLSTSESKRHEAISLLGADNFVISSDTQQMESLKNSLHFIVDTASGDHPFDPYLSLLKVGGVMTLLGFPSEIKMHPASLLLGARALSGSVVGGTKDIQEMVNFCAENKIYPEIEIIKIDYINEALAR…
>SbCAD6
MEVTPNHTQTVAGWAAMNESGKLEPFIFKRRENGVDDVTIKVEYCGMCHTDLHFIQNDWGITMYPLVPGHEITGVVTKVGSNVTGFGVGDRVGVGCIAASCLDCDHCRRSEENYCDKVTLTYNGVFPDGSVTYGGYSKMLVAHKRFVVRVPDTLPLDAAAPLLCAGITVYSPMKHHGMLRSAGASLGVVGLGGLGHVAVKFAKAFGLRVTVVSTSPAKEKEARERLGADDFVVSSDQKQMQAMARSLDYVIDTVSAKHSLGPILELLKVNGKLVLVAAPDQPVELPSFPLIFGKRTVSGSMTGGMKETQEMLDLCGQHGITCDIELVSTDGINDALQRLASNDVRYRFVIDIAGGDSSNSKL
>SbCAD7
MAPVEAEQHPRTALALAAHDASGRVSPIRISRRDTGDDDVAIQILYCGICHSDLHTIKNEWKNANYPVVPGHEIAGLITEVGKNVKKFNVGDKVGVGCMVNTCQSCESCEEGHENHCSKIIFAYNSHDRDGTITYGGYSDMVVVNERFVIRFPDGVPLDKGAPLLCAGITVYNPMKYHGLDEPGKHIGVVGLGGLGHVAVKFAKAFGMRVTVISTSPEKREEAMETLGADAFVVSSDANQMKLGCSFRSLSMAVKGTMHGILNTASASMSMYAYLALLKPQGKMILLGLPEKPLQISAFSLVTGGKTLAGSCMGSIRDTQEMMDFAAKHGLVADVELIGTEEVNEAMERLAKGEVRYRFVIDVGNTLSAASLASSPVPAL
>SbCAD8-1
MSYHCRALVQGPFLHPPFSPGAAGAPAPSLGVRVGLPSRALRLPRPARASVEKREQQVTMEEKAGQAAFGWAARDATGVLSPYNFSRRVPKDDDVTIKVLYCGICHTDLHIIKNDWGNAMYPVVPGHEIVGVVTGVGGGVTRFKAGDTVGVGYFVGSCRSCDSCGKGNENYCAGVVQTSNGVDYAHGGVPTKGGFSDVIVVNEHYVVRVPDGLALDRTAPLLCAGVTVYSPMMRHGLNEPGKHLGVVGLGGLGHVAVKFGKAFGMKVTVISTSASKRQEAIESLGADEFLISRDPEEMKAATGTMDGIIDTVSAWHPITPLLALLKPLGQMVVVGGPSKPLELPAYAIVPGGKGVAGNSVGSVGDCQAMLEFAGKHGIGAEVEVIKMDYVNTAIERLEK…
>SbCAD8-2
MEQVSKAALGWAARDASGHLSPYSFSRVLRDGDVTIKVLFCGVCHTDLHIIKNEWGNALYPVVPGHEVVGVVTDVGAGVTKFKAGDTVGVGYFIDSCRTCESCSTGHENYCPDLVLTSNGVARDGGVTTTTTTQGGFSDVVVVDQHYVVRVPASLPPDGAAPLLCAGVTVYSPMVEYGLNVPGKRLGVVGLGGLGHIAVKFGKAFGMAVTVISSSPAKRGEAIERLGADEFLVSRDTEQMKAAAGTMDGIIDTVSAGHPIVPLLALLKPMGQMVIVGAPSTPLELPAYAIITGGKRVAGNGVGSIADCQAMLDFAGQHGITADIELVRMDYVNTAMERLERNDVRYRFVVDVAGSLGAAA
>OsCAD1
MAAECGSGNCDAWAARDPSGILSPYKFNRRAVQSDDVSLRITHCGVCYADVAWTRNILNNSMYPLVPGHE
IAGVVTEVGADVKSFKVGDHVGVGTYVNSCRDCENCNSSLENYCSQHVFTFNGVDTDGTVTKGGYSTHIV
VHERYCFKIPDGYPLEKAAPLLCAGITVYSPMMRHNMNQPGKSLGVIGLGGLGHMAVKFGKAFGLKVTVI
STSESKRKEAIDLLGADNFVVSSDENQMETLKSSLNFIIDTASGDHPFDPYLTLLKVGGVMALLSFPSEI
KVHPANLNLGGRSLSGSVTGGTKDIQEMINFCAANKIYPDIEMIKIDYINEALQRLVDRDVRFRFVIDIE
NSFK
>OsCAD2
MGSLAAEKTVTGWAARDASGHLTPYNYTLRKTGPEDVVVKVLYCGICHTDIHQAKNHLGASKYPMVPGHE
VVGEVVEVGPEVTKYSAGDVVGVGVIVGCCRECHPCKANVEQYCNKRIWSYNDVYTDGRPTQGGFASAMV
VDQKFVVKIPAGLAPEQAAPLLCAGLTVYSPLKHFGLMSPGLRGGVLGLGGVGHMGVKVAKSMGHHVTVI
SSSARKRGEAMDDLGADAYLVSSDAAAMAAAGDSLDYIIDTVPVHHPLEPYLALLKLDGKLILMGVINQP
LSFISPMVMLGRKAITGSFIGSMAETEEVLNFCVDKGLTSQIEVVKMDYVNQALERLERNDVRYRFVVDV
AGSNIDDADAPPA
>OsCAD3
MAPTAASAAAGEEQQAVGLAARDSSGHLSPFAISRRSTGDDDVAIKILFCGICHSDLHCIKNEWKHSIYP
LVPGHEIAGVVTEVGKNVTRFKAGDRVGVGCMVNSCRSCESCNNGFENHCPEGVFTYNSVDKDGTVTYGG
YSSMVVVHERFVVMFPEAMPLDVGAPLLCAGITVYTPMKYHGLNAPGKHVGVLGLGGLGHVAVKFARAFG
LKVTVISSSPGKKREALERLGADAFVVSSSAEEMEAARSTMDGVINTVSANTPMAPYLALLKPNGKMILV
GLPENPLEVPPFSLVHGNRTLAGSNIGGMADTQEMIELAAKHGVTADIEVIGADDVNTAMERLAKADVRY
RFVIDVGNTLHAAAAE
>OsCAD4
MAAECGSGNCDAWAARDPSGILSPYKFNRREVQSEDVSLRITHCGVCYADVIWTRNMFNDSIYPLVPGHE
IAGVVTEVGADVKGFKVGDHVGVGVYVNSCQDCENCNSSLENHCSKCVVTYNSVDSDGTVTKGGYSSHIL
VHQRYCFKIPADYPLSKAAPLLCAGITVYTPMIRHNMNQPGKSLGVIGLGGLGHMAVKFGKAFGLKVTVF
STSESKREEAINLLGADNFVISSDENQMESLKSSLHFIIDTASGDHQFDPYLSLLKVGGVMVLLSFPSEI
KVHPENLNLAARSLAGSVTGGTKDIQEMINFCAANNVYPDIEMIKIDYVNEALQRLINRDVRFRFVIDIE
NSFK
>OsCAD5
MAPTAAAGLAARDASGHLSPLTISRRSTGDDDVVIKILYCGICHSDLHSIKNEWKNATYPLVPGHEIAGV
VTEAGKNVTKFKGGDKVGVGCMVNSCHSCDSCNQGLENHCPGVIFTYNSVDKDGTVTYGGYSSMVVVHER
FVVRFPEAMPLDKGAPLLCAGITVYSPMKYHGLNVPSKHVGVLGLGGLGHVAVKFAKAFGMTVTVISSSP
GKRQEALERLGADAFVVSKNADEMNAATGTMDGIINTVSANIPIAPLLGLLKPNGKMILVGLPEKPMEIP
PFALVASNKTLAGSCIGGMADTEMIDLAAKHGVTAEIEVIGADYVNTAMERLAKADVRYRFVIDIGNTLK
DAIE
>OsCAD6
MEVTPNHTQTVSGWAAMDESGKIVPFVFKRRENGVDDVTIKVKYCGMCHTDLHFIHNDWGITMYPVVPGH
EITGVVTKVGTNVAGFKVGDRVGVGCIAASCLDCEHCRRSEENYCDKVALTYNGIFWDGSITYGGYSGML
VAHKRFVVRIPDTLPLDAAAPLLCAGITVYSPMKQHGMLQADAAGRRLGVVGLGGLGHVAVKFGKAFGLH
VTVISTSPAKEREARENLKADNFVVSTDQKQMQAMTRSLDYIIDTVAATHSLGPILELLKVNGKLVLVGA
PEKPVELPSFPLIFGKRTVSGSMTGGMKETQEMMDICGEHNITCDIEIVSTDRINDALARLARNDVRYRF
VINVGGDSKL
>OsCAD7
MAPTTTATAAAEQAPPPQHTRKAVGLAAHDDSGHLTPIRISRRKTGDDDVAIKVLYCGICHSDLHTIKNE
WRNAVYPVVAGHEITGVVTEVGKNVARFKAGDEVGVGCMVNTCGGCESCRDGCENYCSGGVVFTYNSVDR
DGTRTYGGYSDAVVVSQRFVVRFPSSAGGGAGAALPLDSGAPLLCAGVTVYAPMRQHGLCEAGKHVGVVG
LGGLGHVAVKFARAFGMRVTVISTSPVKRQEALERLGADGFIVSTNASEMKAAMGTMHGIINTASASTSM
HSYLALLKPKGKMILVGLPEKPLQIPTFALVGGGKILAGSCMGSISETQEMIDFAAEHGVAADIELIGAD
EVNTAMERLAKGDVRYRFVVDIGNTLRSD
>OsCAD8A
MEHDGTAALGWAARDASGHLSPFSFTRRVQEEDDVTIKVLYCGICHTDLHTIKNEWGNAMYPVVPGHEIV
GVVAGVGAGVTRFKAGDTVGVGYFVDSCRACDSCGKGDENYCPTMVITSNGTDYGGATTQGGFSDVMVVR
QDYVLRVPASLPPDGAAPLLCAGVTVYSPMVEYGLNAPGKHLGVVGLGGLGHLGVKFGKAFGMKVTVISS
SPAKREEALERLGADAFLSSRDGEGMAAAAATMDGIIDTVSAGHPLVPLLSLLKPKGQMVVVGAPAAPLQ
LPAIAIIDGGKRVAGSGGGSVAECQAMLDFAGEHGIAADVEVVAMGDVNAALGRLERNDVRYRFVIDVAG
TLHAAAAPS
>OsCAD8B
MSRHFRTHTTSRLTFPSSSGGLAITRLPFSSTSSKLLLQQLSSTSPAAAATAVTITTSSPARNLQRARAS
AAEQGMEEHGKAAVGWAARDDSGVLSPYNFSRRAQKDDDVTIKVLYCGICHTDLHVVKNDWGNAMYPVVP
GHEIVGVVTGVGAGVTKFKAGDTVGVGFFVGSCRTCDSCGKGYENYCPTMVITSNGKDYGGAATQGGFSD
AIVVNEHYVLRVPAGLPLDGAAPLLCAGVTVYSPMVIHGLNAPGKHVGVVGLGGLGHVAVKFAKAFGMRV
TVISTSPGKRREALEHLGADEFLVSRDAGQMAAAAGTMDGILNTVSAWHPVAPLFALMKPMAQMVFVGAP
TRPLELPAYAIVPGGKGITGNCVGGIRDCQAMLDFAGEHGITAEVEVIKMDYVNTAMERLEKNDVRYRFV
IDVAGSSLGGSGDDKI
>OsCAD8C
MEEHGKAAVGWAARDDSGVLSPYNFSRRAQKDDDVTIKVLYCGICHTDLHIVKNDWGNAMYPVVPGHEIV
GVVTGVGAGVTKFKAGDTVGVGYFVASCRGCECCGNGYENYCAKMVTTCNGVDHDHGGGAATQGGFSDAI
VVNEHYVLRVPAGLPLDSAAPLLCAGVTVYSPMVIHGLNAPGKHVGVVGLGGLGHVAVKFAKAFGMRVTV
ISTSPGKRQEALEHLGADEFLVSRDAGQMAAAAATMDGILNTVSAWHPIAPLFSLMKPMAQMVFVGGPTR
PLELPAYAIVPGGKGITGNCVGGIRDCQAMLDFAGEHGITAEVEVIKMDYVNTAMERLEKNDVRYRFVID
VAGSSLAGSGDAKI
>OsCAD8D
MEHNGTAALGWAARDTSGHLSPFSFTRRVQQEDDVTIKVLYCGICHTDLHIIKNEWGNAMYPVVPGHEIV
GVVTGVGAGVTKFKAGDTVGVGYFVDSCRACDSCGKGYENYCPTMVITSNGTDYGGATTQGGFSDVMVVR
QDYVVRVPASLPPDGAAPLLCAGVTVYSPMVEYGLNGPGKHLGVVGLGGLGHLGVKFGKAFGMKVTVISS
SPAKRGEALGRLGADAFLSSRDGEGMAAAAATMDGIIDTVSAGHPLVPLLSLLKPKGQMVVVGAPAMPLQ
LPAYAIIEGGKRVAGNGVGSVAECQAMLDFAGEHGIAADVEVVAMDAVNAALGRLERNDVRYRFVVDVAG
TMHAAAAAAASS
>OsCAD9
MEQQPKMVTGWAARDANGLLSPFSYPLRAKGDEDVVVKILFCGICHSDLSTIKNEWGNAKYPVVPGHEIVGVVAEVGSSVARFA
AGDTVGVGYIASTCRACANCRDGFENYCAGLVPSFNAALPDGATVHGGFSELAVVNQRYVVRIPGGGGGASPAPLDRLAPLLCAGVTVYCPMRRLGLDRP
GVHLGVAGLGGLGHLAVKFGKAFGVKVTVISTSPWKEAEAVERLGADAFLLSTNAEQMKAAAGTMDGIIDTVSAVHDLTPLITLLRTHGQLVPVGSPGKP
VQLALYPLQSDGKSVAGSMIGGMRDTQEMVDFAVEHGVAAEVEVIGMEDVNGAMERLQKGDVRYRFVIDVANTMARAR
>AtCAD1
MSSSESVENECMCWAARDPSGLLSPHTITRRSVTTDDVSLTITHCGVCYADVIWSRNQHGDSKYPLVPGH
EIAGIVTKVGPNVQRFKVGDHVGVGTYVNSCRECEYCNEGQEVNCAKGVFTFNGIDHDGSVTKGGYSSHI
VVHERYCYKIPVDYPLESAAPLLCAGITVYAPMMRHNMNQPGKSLGVIGLGGLGHMAVKFGKAFGLSVTV
FSTSISKKEEALNLLGAENFVISSDHDQMKALEKSLDFLVDTASGDHAFDPYMSLLKIAGTYVLVGFPSE
IKISPANLNLGMRMLAGSVTGGTKITQQMLDFCAAHKIYPNIEVIPIQKINEALERVVKKDIKYRFVIDI
KNSLK
>AtCAD2
MVDQNKAFGWAANDESGVLSPFHFSRRENGENDVTVKILFCGVCHSDLHTIKNHWGFSRYPIIPGHEIVGIATKVGKNVTKFKEGDRVGVGVIIGSCQSCESCNQDLENYCPKVVFTYNSRSSDGTSRNQGGYSDVIVVDHRFVLSIPDGLPSDSGAPLLCAGITVYSPMKYYGMTKESGKRLGVNGLGGLGHIAVKIGKAFGLRVTVISRSSEKEREAIDRLGADSFLVTTDSQKMKEAVGTMDFIIDTVSAEHALLPLFSLLKVNGKLVALGLPEKPLDLPIFSLVLGRKMVGGSQIGGMKETQEMLEFCAKHKIVSDIELIKMSDINSAMDRLAKSDVRYRFVIDVANSLLPESSAEILTEQVDHGVSITSRF
>AtCAD3
MVDQNRAFGWAANDESGVLSPFHFSRRENGENDVTVKILFCGVCHSDLHTIKNHWGFSRYPIIPGHEIVG
IATKVGKNVTKFKEGDRVGVGVIIGSCQSCESCNQDLENYCPKVVFTYNSRSSDGTRNQGGYSDVIVVDH
RFVLSIPDGLPSDSGAPLLCAGITVYSPMKYYGMTKESGKRLGVNGLGGLGHIAVKIGKAFGLRVTVISR
SSEKEREAIDRLGADSFLVTTDSQKMKEAVGTMDFIIDTVSAEHALLPLFSLLKVSGKLVALGLLEKPLD
LPIFPLVLGRKMVGGSQIGGMKETQEMLEFCAKHKIVSDIELIKMSDINSAMDRLVKSDVRYRFVIDVAN
SLLPESSAEILTEHVDHGVSITSRF
>AtCAD4
MGSVEAGEKKALGWAARDPSGVLSPYSYTLRSTGADDVYIKVICCGICHTDIHQIKNDLGMSNYPMVPGH
EVVGEVLEVGSDVSKFTVGDVVGVGVVVGCCGSCKPCSSELEQYCNKRIWSYNDVYTDGKPTQGGFADTM
IVNQKFVVKIPEGMAVEQAAPLLCAGVTVYSPLSHFGLMASGLKGGILGLGGVGHMGVKIAKAMGHHVTV
ISSSDKKKEEAIEHLGADDYVVSSDPAEMQRLADSLDYIIDTVPVFHPLDPYLACLKLDGKLILMGVINT
PLQFVTPLVILGRKVISGSFIGSIKETEEVLAFCKEKGLTSTIETVKIDELNIAFERLRKNDVRYRFVVD
VAGSNLVEEAATTTN
>AtCAD5
MGIMEAERKTTGWAARDPSGILSPYTYTLRETGPEDVNIRIICCGICHTDLHQTKNDLGMSNYPMVPGHE
VVGEVVEVGSDVSKFTVGDIVGVGCLVGCCGGCSPCERDLEQYCPKKIWSYNDVYINGQPTQGGFAKATV
VHQKFVVKIPEGMAVEQAAPLLCAGVTVYSPLSHFGLKQPGLRGGILGLGGVGHMGVKIAKAMGHHVTVI
SSSNKKREEALQDLGADDYVIGSDQAKMSELADSLDYVIDTVPVHHALEPYLSLLKLDGKLILMGVINNP
LQFLTPLLMLGEKVITGSFIGSMKETEEMLEFCKEKGLSSIIEVVKMDYVNTAFERLEKNDVRYRFVVDV
EGSNLDA
>AtCAD6
MERLSGEKEQSVEAFGWAARDSSGHLSPFVFSRRKTGEEEVRVKVLYCGICHSDLHCLKNEWHSSIYPLV
PGHEIIGEVSEIGNKVSKFNLGDKVGVGCIVDSCRTCESCREDQENYCTKAIATYNGVHHDGTINYGGYS
DHIVVDERYAVKIPHTLPLVSAAPLLCAGISMYSPMKYFGLTGPDKHVGIVGLGGLGHIGVRFAKAFGTK
VTVVSSTTGKSKDALDTLGADGFLVSTDEDQMKAAMGTMDGIIDTVSASHSISPLIGLLKSNGKLVLLGA
TEKPFDISAFSLILGRKSIAGSGIGGMQETQEMIDFAAEHGIKAEIEIISMDYVNTAMDRLAKGDVRYRF
VIDISNTLAATRS
>AtCAD7
MGKVLEKEAFGLAAKDESGILSPFSFSRRATGEKDVRFKVLFCGICHTDLSMAKNEWGLTTYPLVPGHEI
VGVVTEVGAKVKKFNAGDKVGVGYMAGSCRSCDSCNDGDENYCPKMILTSGAKNFDDTMTHGGYSDHMVC
AEDFIIRIPDNLPLDGAAPLLCAGVTVYSPMKYHGLDKPGMHIGVVGLGGLGHVAVKFAKAMGTKVTVIS
TSERKRDEAVTRLGADAFLVSRDPKQMKDAMGTMDGIIDTVSATHPLLPLLGLLKNKGKLVMVGAPAEPL
ELPVFPLIFGRKMVVGSMVGGIKETQEMVDLAGKHNITADIELISADYVNTAMERLAKADVKYRFVIDVA
NTMKPTP
>AtCAD8
MGKVLQKEAFGLAAKDNSGVLSPFSFTRRETGEKDVRFKVLFCGICHSDLHMVKNEWGMSTYPLVPGHEI
VGVVTEVGAKVTKFKTGEKVGVGCLVSSCGSCDSCTEGMENYCPKSIQTYGFPYYDNTITYGGYSDHMVC
EEGFVIRIPDNLPLDAAAPLLCAGITVYSPMKYHGLDKPGMHIGVVGLGGLGHVGVKFAKAMGTKVTVIS
TSEKKRDEAINRLGADAFLVSRDPKQIKDAMGTMDGIIDTVSATHSLLPLLGLLKHKGKLVMVGAPEKPL
ELPVMPLIFERKMVMGSMIGGIKETQEMIDMAGKHNITADIELISADYVNTAMERLEKADVRYRFVIDVA
NTLKPNPNL
>AtCAD9
MAKSPETEHPNKVFGWGARDKSGVLSPFHFSRRDNGENDVTVKILFCGVCHTDLHTIKNDWGYSYYPVVP
GHEIVGIATKVGKNVTKFKEGDRVGVGVISGSCQSCESCDQDLENYCPQMSFTYNAIGSDGTKNYGGYSE
NIVVDQRFVLRFPENLPSDSGAPLLCAGITVYSPMKYYGMTEAGKHLGVAGLGGLGHVAVKIGKAFGLKV
TVISSSSTKAEEAINHLGADSFLVTTDPQKMKAAIGTMDYIIDTISAVHALYPLLGLLKVNGKLIALGLP
EKPLELPMFPLVLGRKMVGGSDVGGMKETQEMLDFCAKHNITADIELIKMDEINTAMERLAKSDVRYRFV
IDVANSLSPP
>ZmCAD1
MEPRPSASQVRRPGLRPAASLLSPPSPMVPHPSSGPRVVQKALPRRQVQLPKHQTQTPPPRFDLLLQLKSVRFCSSFQMAAAAEHGNCDAWAARDPSGVLSPYKFNRRAVQSSDVSLKIIYCGVCYGDVMWIQNKHNDSVYPLVPGHEIAGVVTEVGADVKAFKVGDHAGVGTYVNSCRHCENCNSSLENYCPETVFTYNTTDADGTITKGGYSTHIVVHERYCFKIPDGYPLAQAAPLLCAGITVYTPMARHNMKQPGKSLGVIGLGGLGHMAVKFGKAFGLKVTVFSTSESKREEAINLLGADNFVISSDTQQMEALKNSLHFIVDTASGDHPFDPYLSLLKVGGVMTIVCFPSEIKMHPASLNRGGRTLSGSIVGGTKDIQEMVNFCAENKIYPEI…
>ZmCAD2
MAPVEAEQHRRRALALAAHDASGAVSPIRISRRDTGDDDVAIQILYCGICHSDLHTIKNEWKNANYPVVPGHEIAGLITEVGKNVKRFNVGDKVGVGCMVNTCQSCESCEGGHENYCSKIIFTYNSHDRDGTVTYGGYSDMVVVNERFVIRFPDGMPLDRGAPLLCAGITVYNPMKHHGLNEAGKHIGVVGLGGLGHVAVKFAKAFGMRVTVISTSPGKREEAMETLGADAFVVSGDANQMKAAKGTMDGIMNTASASMSMYAYLALLKPQGKMILLGLPEKPLQISAFSLVTGGKTLAGSCMGSIRDTQEMMDFAAKHGLAADIELIGTEEVNEAMERLAKGEVRYRFVIDIGNTLNAASLGSSPVPAL
>ZmCAD3
MEVTPNHTLTVTGWAAMNESAGKVEPFVFKRRENGPDDVTIKVQYCGMCHTDLHFINNDWGITTYPLVPGHEITGVVTKAGRNVTGFRVGDRVGVGCIAASCLDCDHCRRSEENYCDRVALTYNGVFWDGSVTYGGYSRALVADKRFVVRVPDALPLDAAAPLLCAGVTVYSPMKHHGMLGHPGASLGVVGLGGLGHVAVKLAKAFGLRVTVVSTSPAKEAEARARLGADRFVVSTDDAQMRDAARSLDYVIDTVSAKHSLGPILDLLKVSGKLVLVAAPDQPVELPSFPLIFGKRTVSGSMTGGIRETQEMLDLCARHNITCDIELVSTDGINAALARLARNDVRYRFVIDIAGDSTSKL
>ZmCAD4
MGSLASERKVVGWAARDATGHLSPYSYTLRNTGPEDVVVKVLYCGICHTDIHQAKNHLGASKYPMVPGHEVVGEVVEVGPEVAKYGVGDVVGVGVIVGCCRECSPCKANVEQYCNKKIWSYNDVYTDGRPTQGGFASTMVVDQKFVVKIPAGLAPEQAAPLLCAGVTVYSPLKHFGLTTPGLRGGILGLGGVGHMGVKVAKAMGHHVTVISSSSKKRAEAMDHLGADAYLVSSDAAAMAAAADSLDYIIDTVPVHHPLEPYLALLKLDGKLVLLGVIGEPLSFVSPMVMLGRKAITGSFIGSIDETAEVLQFCVDKGLTSQIEVVKMGYVNEALERLERNDVRYRFVVDVAGSNVEAEAAAADAASN
>ZmCAD5
MEQGGKMAHGWAARDASGLLSPYSFSRRVQGDDDVTIKVLFCGICHTDLHIIKNEWGNAMYPVVPGHEVVGVVTDVGHGVSKFKAGDTVGVGYFVDSCRSCESCSTGHENYCPDLVLSSNGVDHHHHDGGASASATTKGGFSDVLVVSQDFVVRVPESLPPDGAAPLLCAGVTVYSPMVQYALNGPGKHLGVVGLGGLGHLAVKFGKAFGMTVTVISSSPAKREEALGRLGADAFLVSHDASQMKAAAATMDGIIDTVSAGHQIVPLLALLKPMGQMVVVGAPSTPLELPAYAIITGGKRVAGNGVGSVADCQAMLDFAAEHGVTADTEVVPMDYVNTAIERLEKNDVRYRFVVDVAGSQMDTVA
>ZmCAD6
MAGGKEAHGWAARDVSGHLSPYHFSRRVQRDDDVTIKVLFCGLCHTDLHVIKNEFGNAKYPVVPGHEIVGVVTDVGSGVTSFKPGDTVGVGYFVDSCRSCDSCSKGYESYCPQLVETSNGVSLDDDDGGATTKGGFSDALVVHQRYVVRVPASLPPAGAAPLLCAGVTVFSPMVQYGLNAPGKHLGVVGLGGLGHLAVRFGKAFGMKVTVISTSLGKRDEALGRLGADAFLVSRDPEQMRAAAGTLDGVIDTVSADHPVVPLLDLLKPMGQMVVVGLPTKPLQVPAFSLVAGGKRVAGSAGGGVGECQAMLDFAGEHGITADVEVVGMDYVNTAIQRLERNDVRYRFVVDVAGSKIGG
>ZmCAD7
MSYHCRVLVPVPFHYPPGAGARVGAGAGSPFPSASRALRLPRPRASVEKREQVAAMEEQGGQAALGWAARDDSGVLSPYSFSRRVPKDDDVTIKVLYCGICHTDLHVIKNDWRNAMYPVVPGHEIVGVVTGVGGGVTRFKAGDTVGVGYFVGSCRSCDSCGKGDDNYCAGIVLTSNGVDHAHGGAPTRGGFSDVLVASEHYVVRVPDGLALDRTAPLLCAGVTVYSPMMRHGLNEPGKHLGVVGLGGLGHVAVKFGKAFGMKVTVISTSASKRQEAIENLGADEFLISRDEDQMKAATGTMDGIIDTVSAWHPITPLLALLKPLGQMVVVGAPSKPLELPAYAIVPGGKGVAGNNVGSVRDCQAMLEFAGKHGIGAEVEVIKMDYVNTAMERLEKNDVR…
>ZmCAD8
MAAESENGNCKAWAARDPSGVLSPHSFNRRAVQSGDVSLKIIYCGVCYADVAWTRNKLNDSKYPLVPGHEIAGVVTQVGADVKGFKVGDHVGVGTYVNSCRDCENCNISLDNHCPKAVYTFNGIDTDGTVTKGGYSTHIVVHERYCFKIPDGYPLAKAAPLLCAGITVYTPMMRHNMNQPGKSLGVIGLGGLGHMAVKFGKAFGLKVTVFSTSESKRDEAINLLGADNFVISSDTQQMESLKNSLHFIIDTASGDHPFDPYFSLLKVGGVMTLVGFPSEIKMHPASLILGARTLSGSVVGGIKDIQEMVNFCAANNIYPEIEIIKIDYINEALARLVNRDVKYRFVIDIENSFK
>ZmCAD9
MAPTPTHTAAAVALAAHDSSGHLAPLTITRRSTGDDDVAIKILYCGMCHSDLHSIKNEWHNATYPMVPGHEIAGVVTEVGKNVTSFKAGDRVGVGCMVNSCQSCGSCDEDFENSCRAVIFTYNSVDRDGTVTYGGYSSSVVVHERFVVRFPDAMPLDRGAPLLCAGITVYSPMKYHGLNVPGKHVGVMGLGGLGHVAVKFAKAFGAKVTVISTSPGKKQEALDRLGADAFVVSKDAEEMKAAASTMDGIINTVSANLTLAPYMGLLKPNGKMIMVGLPTKPLEIPPFDLIIGNKTLAGSCIGGMRDTQEMINVAAKHGVTADIELVAADYVNTAMERLAKADVRYRFVIDIGNTLKNSE
