# Supplementary material for: Systematic Analysis of the Maize CAD Gene Family and Identification of an Elite Drought-Tolerant Haplotype of ZmCAD6
Source: Plants (Basel). 2026 Jan 13;15(2):241. doi: 10.3390/plants15020241 (PMC12845355; doi:10.3390/plants15020241)
Supplement: Supplementary file 1 [file plants-15-00241-s001.zip › Table S5.xlsx]

## Sheet: Sheet1
inbred-line	Haplotype	Ancestor-Group
IL-006	H1	Group2
IL-007	H1	Group2		G1	2
IL-008	H1	Group2		G2	143
IL-013	H1	Group2		G3	11
IL-016	H1	Group2		G4	1
IL-020	H1	Group2
IL-021	H1	Group2
IL-036	H1	Group2
IL-037	H1	Group2
IL-039	H1	Group2
IL-045	H1	Group2
IL-052	H1	Group2
IL-055	H1	Group2
IL-057	H1	Group2
IL-060	H1	Group2
IL-064	H1	Group2
IL-065	H1	Group2
IL-070	H1	Group2
IL-075	H1	Group2
IL-079	H1	Group2
IL-084	H1	Group2
IL-091	H1	Group2
IL-093	H1	Group2
IL-095	H1	Group2
IL-106	H1	Group2
IL-107	H1	Group2
IL-111	H1	Group2
IL-118	H1	Group2
IL-121	H1	Group2
IL-125	H1	Group2
IL-132	H1	Group2
IL-134	H1	Group2
IL-136	H1	Group2
IL-142	H1	Group2
IL-145	H1	Group2
IL-152	H1	Group2
IL-154	H1	Group2
IL-004	H2	Group2
IL-009	H2	Group2
IL-015	H2	Group1
IL-026	H2	Group2
IL-029	H2	Group2
IL-030	H2	Group2
IL-031	H2	Group2
IL-032	H2	Group2
IL-033	H2	Group2
IL-046	H2	Group2
IL-047	H2	Group2
IL-049	H2	Group2
IL-053	H2	Group2
IL-058	H2	Group2
IL-072	H2	Group2
IL-080	H2	Group2
IL-085	H2	Group2
IL-089	H2	Group2
IL-094	H2	Group2
IL-096	H2	Group2
IL-100	H2	Group2
IL-101	H2	Group2
IL-114	H2	Group3
IL-124	H2	Group3
IL-126	H2	Group3
IL-129	H2	Group3
IL-131	H2	Group3
IL-139	H2	Group2
IL-143	H2	Group2
IL-149	H2	Group2
IL-011	H3	Group2
IL-022	H3	Group2
IL-025	H3	Group2
IL-043	H3	Group2
IL-048	H3	Group2
IL-050	H3	Group2
IL-054	H3	Group2
IL-059	H3	Group2
IL-071	H3	Group2
IL-076	H3	Group2
IL-077	H3	Group2
IL-090	H3	Group2
IL-092	H3	Group2
IL-104	H3	Group2
IL-109	H3	Group3
IL-110	H3	Group1
IL-113	H3	Group2
IL-116	H3	Group2
IL-122	H3	Group2
IL-127	H3	Group2
IL-128	H3	Group2
IL-135	H3	Group2
IL-137	H3	Group2
IL-140	H3	Group2
IL-146	H3	Group2
IL-150	H3	Group2
IL-151	H3	Group2
IL-153	H3	Group2
IL-051	H4	Group2
IL-066	H4	Group2
IL-067	H4	Group2
IL-068	H4	Group2
IL-073	H4	Group2
IL-078	H4	Group2
IL-082	H4	Group2
IL-083	H4	Group2
IL-103	H4	Group2
IL-119	H4	Group2
IL-120	H4	Group2
IL-130	H4	Group3
IL-133	H4	Group2
IL-148	H4	Group2
IL-003	H5	Group2
IL-005	H5	Group2
IL-034	H5	Group2
IL-038	H5	Group2
IL-040	H5	Group2
IL-044	H5	Group2
IL-056	H5	Group3
IL-061	H5	Group2
IL-062	H5	Group2
IL-074	H5	Group2
IL-099	H5	Group2
IL-108	H5	Group2
IL-117	H5	Group2
IL-123	H5	Group4
IL-002	H6	Group2
IL-012	H6	Group2
IL-017	H6	Group2
IL-018	H6	Group2
IL-019	H6	Group2
IL-024	H6	Group2
IL-027	H6	Group2
IL-081	H6	Group2
IL-102	H6	Group2
IL-115	H6	Group2
IL-141	H6	Group2
IL-001	H7	Group3
IL-042	H7	Group2
IL-063	H7	Group2
IL-097	H7	Group2
IL-112	H7	Group3
IL-155	H7	Group3
IL-035	H8	Group2
IL-041	H8	Group2
IL-087	H8	Group2
IL-147	H8	Group2
IL-157	H8	Group2
IL-086	H9	Group2
IL-088	H9	Group2
IL-138	H9	Group2
IL-144	H9	Group2
IL-010	H10	Group2
IL-028	H10	Group2
IL-098	H10	Group2
IL-156	H10	Group2
IL-014	H11	Group2
IL-023	H11	Group2
IL-069	H11	Group2
IL-105	H11	Group2
